# Supplementary material for: A rapid review on the application of common data models in healthcare: Recommendations for data governance and federated learning in artificial intelligence development
Source: Digit Health. 2025 Nov 11;11:20552076251395536. doi: 10.1177/20552076251395536 (PMC12605888; doi:10.1177/20552076251395536)
Supplement: sj-xlsx-1-dhj-10.1177_20552076251395536 - Supplemental material for A rapid review on the application of common data models in healthcare: Recommendations for data governance and federated learning in artificial intelligence development [file sj-xlsx-1-dhj-10.1177_20552076251395536.xlsx]

## Sheet: Sheet1
Reference (ref.n:o, authors)		Year	Country	AIM				Setting	Data source		Sample size (patients)	Data type			Reported data elements														Reported clinical codes used in the source data									Common Data Model (CDM)				Reported clinical codes used in the common data model
				Data standardization using an existing CDM	Data standardization and development a new CDM	Data standardization and extensions of an existing CDM	Other		Electronic health record system	Data warehouse		Structured	Narrative	Structured and narrative	Patient demographics	Vital signs	Medical history	Medication	Tests, imaging	Conditions, Diagnoses	Procedures	Vaccinations	Visits	Measurements	Observations	Mortality, Death	Other		SNOMED CT	LOINC	RxNorm	ATC	ICD-10	ICD-9	Read	Other		Established CDM		New CDM		SNOMED CT	LOINC	RxNorm	ATC	ICD-10	ICD-9	Read	Other
21	Jefferson et al.	2022	UK	1	0	0	0	Hospital, Covid 19	1	0	Not stated	1	0	0	0	0	0	0	0	0	0	0	0	0	0	0	0		0	0	0	0	0	0	0	0		1	OMOP Common Data Model (CDM) version 5.3	0		0	0	0	0	0	0	0	0
43	Abad-Navarro & Martínez-Costa	2024	Spain	0	1	0	0	Healthcare	1	0	Not stated	1	0	0	0	0	0	0	0	1	0	0	0	0	0	0	1	dressigns	0	0	0	0	1	0	0	0		0		1	Semantic Common Data Model (SCDM)	1	0	0	0	0	0	0	1
44	Abbasizanjani et al.	2023	UK	0	1	0	0	Healthcare	0	1	32000000	1	0	0	1	1	1	1	1	1	1	1	0	0	0	1	1	lifestyle risk factors, sosio-economic factors	0	0	0	0	0	0	0	0		0		1	Common data model	0	0	0	0	1	0	1	0
45	Abtahi et al.	2023	Denmark, Tuscany, Spain, the Netherlands, UK	0	0	0	1	Healthcare / females with childbearing potential	1	0	69533	1	0	0	0	1	1	1	1	1	1	0	1	0	0	0	1	birth records	0	0	0	1	0	0	0	1	Product name, procedure codes	1	ConcePTION Common Data Model	0		0	0	0	0	0	0	0	0
46	Almeida et al.	2021	Portugal, Spain	1	0	0	1	Healthcare	0	1	1249	0	0	1	1	0	0	1	0	0	0	0	1	0	0	0	1	Metadata	0	0	0	0	0	0	0	0		1	OMOP	0		1	0	1	0	0	0	0	1
47	Carus et al.	2023	Germany	1	0	0	0	Cancer patients	0	1	Not stated	0	0	1	0	0	1	1	0	1	0	0	0	1	0	0	0		0	0	0	0	1	0	0	0		1	OMOP CDM version 5.4	0		1	0	1	1	1	0	0	1
48	Denaxas et al.	2012	UK	0	1	0	0	Cardiac care	1	0	Not stated	1	0	0	1	0	1	1	1	1	1	1	0	0	0	1	1	Symptoms	0	0	0	0	1	0	1	0		0		1	CALIBER	0	0	0	0	1	0	1	1
49	Fischer et al.	2020	Germany	1	0	0	0	Healthcare	0	1	3887	1	0	0	1	0	0	1	1	1	1	0	1	0	1	0	1		0	0	0	0	0	0	0	1	FHIR	1	OMOP CDM	0		1	1	0	1	0	0	0	0
50	Harris et al.	2018	UK	1	0	0	0	Intensive care units	1	0	Not stated	1	0	0	1	1	1	1	1	1	0	0	1	1	0	0	1	Patient identifiers	0	0	0	0	0	0	0	0		0		1	Common data model	0	0	0	0	0	0	0	0
51	Hechtel et al.	2023	Germany	1	0	0	0	Healthcare	0	1	Not stated	1	0	0	1	1	1	1	1	1	1	0	1	1	1	0	1	Accounting and transaction data, Device	0	1	0	0	1	0	0	1	OPS (non-standard)	1	OMOP	0		0	0	0	0	0	0	0	0
52	Kilintzis et al.	2024	Greece, Spain	1	0	0	0	Oncology	0	1	2035	1	0	0	1	0	0	0	0	0	1	0	0	0	1	0	1	outcomes	1	1	1	0	0	0	0	1	Specialized vocabularies, incl. HemOnc Vocabulary, Cancer Modifiers ontology	1	OMOP	0		1	1	1	0	1	0	0	1
53	Kroes et al.	2022	Netherlands, UK, Switzerland, Luxembourg, Italy, Belgium, Denmark	1	0	0	0	Asthma patients	0	1	Not stated	1	0	0	0	0	0	0	0	0	0	0	0	0	0	0	0		0	0	0	0	0	0	0	0		1	OHDSI/OMOP CDM	0		0	0	0	0	0	0	0	0
54	Lamer et al.	2021	France	1	0	0	0	Anesthesia care	1	0	329633	1	0	0	1	0	0	1	1	1	1	0	1	0	0	0	0		0	0	0	0	1	0	0	1	medical procedures (based on the Classification Commune des Actes Médicaux)	1	OMOP-CDM	0		0	0	0	0	0	0	0	0
55	Lamer et al.	2020	France	1	0	0	0	Healthcare data	0	1	Not stated	1	0	0	1	0	0	1	0	1	1	0	1	0	0	0	0		0	0	0	0	1	0	0	1	Frenc ALD- and CCAM classification	1	OMOP CDM (version 5.0)	0		0	0	1	1	1	0	0	0
56	Lamer et al.	2023	France	1	0	0	0	Anesthesia data	0	1	353152	1	0	0	1	1	0	1	0	1	1	0	0	0	0	0	0		0	0	0	0	1	0	0	1	French CCAM	0		1	Common data model	0	0	0	0	0	0	0	0
57	Maier et al.	2018	Germany	0	0	1	0	University Hospital	0	1	3000000	1	0	0	1	0	0	1	1	1	1	0	1	0	0	0	0		0	0	0	0	1	0	0	1	German standards	1	OMOP	0		1	0	1	0	0	0	0	0
58	Martinez-Costa & Abad-Navarro	2021	Spain	0	1	0	0	Healthcare	0	1	Not stated	0	0	1	0	0	0	0	0	0	0	0	0	0	0	0	0		0	0	0	0	0	0	0	0		0		1	Common data model	1	0	0	0	0	0	0	1
59	Matcho et al.	2014	UK	1	0	0	0	Healthcare	0	1	11342669	1	0	0	1	1	0	1	1	1	1	1	1	0	0	0	0		0	0	0	0	0	0	1	1	Multilex	1	OMOP version 4.3	0		1	0	1	0	0	0	0	0
60	Mateus et al.	2024	Netherlands	1	0	0	0	Memory clinic patients (dementia)	0	1	40000	1	0	0	0	0	0	0	0	0	0	0	0	0	0	0	1		0	0	0	0	0	0	0	1	EMIF-AD ontology	1	OMOP	0		1	0	0	0	0	0	0	1
61	Mayer	2023	UK	1	0	0	0	Healthcare	0	1	Not stated	1	0	0	1	0	0	1	0	1	0	0	0	0	0	0	1	Referrals	1	0	0	0	0	0	0	0		1	OMOP CDM version 5.4	0		1	0	1	0	0	0	0	0
62	Meurisse et al.	2023	Belgium, Netherlands	0	1	0	0	Healthcare	0	1	Not stated	1	0	0	1	0	1	0	0	0	0	1	0	0	0	0	0		0	0	0	0	0	0	0	0		0		1	Common data model	1	0	0	0	1	1	0	1
63	Oja et al.	2023	Estonia	1	0	0	0	Healthcare	1	0	150824	0	0	1	0	0	1	1	1	1	1	0	0	0	0	0	1	Referrals	1	1	0	1	1	0	0	1	TNM, local drug product codes, NCSP, Nordic Medico-Statistical Committee Classification of Surgical Procedures	1	OMOP CDM version 5.3	0		1	1	1	0	0	0	0	1
64	Pacaci et al.	2018	Italy, Germany	1	0	0	0	Healthcare	0	1	893870	1	0	0	0	0	0	1	0	1	0	0	0	0	0	0	0		0	0	0	1	1	1	0	1	LISPA, TUD, MedDRA, HL7	1	Observational Medical Outcomes Partnership (OMOP) CDM	0		1	0	0	0	0	0	0	0
65	Papez et al.	2021	UK	1	0	0	0	Cardiac care	1	0	502723	1	0	0	1	0	0	1	1	1	1	1	1	0	0	0	1	lifestyle risk factors	1	0	0	0	1	0	0	1	Gemscript (NHS dictionary), Office of Population Censuses and Surveys Classification of Surgical Operations and Procedures, Fourth Revision	1	version 5.2 of the OMOP CDM	0		1	1	1	0	0	0	0	0
66	Paris et al.	2021	France	1	0	0	0	Healthcare	0	1	100	1	0	0	0	0	0	0	0	0	0	0	0	0	0	0	0		1	1	0	0	0	1	0	0		1	OMOP CDM, version 5.3.3.1	0		1	1	0	0	0	0	0	0
67	Park et al.	2021	UK	1	0	0	0	Healthcare	1	0	953	0	1	0	0	0	0	0	0	0	0	0	0	0	0	0	1	pathology reports	0	0	0	0	0	0	0	0		1	OMOP CDM	0		0	0	0	0	0	0	0	0
68	Reinecke et al.	2021	Germany	1	0	0	0	Healthcare data	0	1	Not stated	0	0	1	0	0	0	0	0	0	0	0	0	0	0	0	0		0	0	1	1	0	0	0	0		1	OMOP version 5.3.1	0		0	0	1	0	0	0	0	0
69	Unberath et al.	2020	Germany	1	0	0	0	Cancer patients	1	0	Not stated	1	0	0	1	0	0	0	0	0	0	0	0	1	1	0	1	clinical data	0	0	0	0	0	0	0	0		1	OMOP CDM	0		1	0	0	0	0	0	0	0
70	Wegner et al.	2022	Germany	0	1	0	0	Healthcare	0	1	Not stated	1	0	0	0	0	0	0	0	0	0	0	0	0	0	0	0		0	0	0	0	0	0	0	0		0		1	COVID-19 CDM	0	0	0	0	0	0	0	0
71	Zhou et al.	2013	UK	1	0	0	0	Healthcare	0	1	Not stated	1	0	0	1	0	0	1	1	1	0	0	0	0	0	0	1	Additional health information	0	0	0	0	0	0	1	1	Multilex ID	1	Observational Medical Outcome Partnership (OMOP) Common Data Model (CDM)	0		1	1	1	0	0	0	0	0
72	Belenkaya et al.	2021	USA	0	0	1	0	Cancer patients	0	1	Not stated	1	0	0	0	0	0	1	0	1	1	0	0	1	0	0	1	Incl. pathology	1	0	0	0	1	0	0	0		1	OMOP	0		1	0	0	0	0	0	0	1
73	Boyce et al.	2016	USA	1	0	0	0	Skilled nursing facilities	1	0	4750	1	0	0	1	0	1	1	0	1	0	0	0	0	1	0	1	Assessments, Fall incident reports	1	1	0	0	0	0	0	1	Medi-Span Generic Product Identifier (GPI)	1	OHDSI common data model, version 4	0		0	0	1	0	0	0	0	0
74	Bradwell et al.	2022	USA	0	1	0	0	Healthcare	0	1	Not stated	1	0	0	0	1	0	0	1	0	0	0	0	1	0	0	0		0	1	0	0	0	0	0	0		1	OMOP	0		0	0	0	0	0	0	0	0
75	Deakyne Davies et al.	2018	USA	0	1	0	0	Pediatric emergency care	1	0	894503	0	0	1	1	1	0	1	1	1	1	0	0	0	0	0	0		0	0	0	0	0	0	0	0		0		1	Common data model	0	1	0	0	1	0	0	1
76	FitzHenry et al.	2015	USA	1	0	0	0	Healthcare data	0	1	Not stated	1	0	0	0	0	0	1	1	1	0	0	1	0	0	0	0		0	0	0	0	0	1	0	0		1	OMOP CDM (Version 4)	0		1	0	0	0	0	0	0	0
77	Hornik et al.	2019	USA	0	1	0	0	Pediatric care	1	0	264709	1	0	0	1	1	0	1	0	0	0	0	0	0	0	0	1	Patient assessments, fluid intake	0	0	0	0	0	0	0	0		0		1	Common data model	0	0	0	0	0	0	0	0
78	Kumar et al.	2022	USA	0	1	0	0	Hospital, chronic kidney disease	1	0	1857593	1	0	0	1	0	1	1	1	1	1	0	1	0	0	0	0		0	0	0	0	1	1	1	0		0		1	Common data model	0	0	0	0	0	0	0	0
79	Makadia & Ryan	2014	USA	1	0	0	0	Hospital	0	1	88202612	1	0	0	0	0	0	1	0	1	1	0	1	0	0	0	0		1	0	0	0	0	1	0	1	Common Procedural Terminology (CPT) or Healthcare Common Procedural Coding System (HCPCS)	1	OMOP CDM	0		0	0	0	0	0	0	0	1
80	Ogunyemi et al.	2013	USA	1	0	0	0	Healthcare data	1	0	Not stated	0	0	1	1	0	0	1	1	1	1	0	1	0	0	0	0		0	0	0	0	0	0	0	0		1	Clinical Data Interchange Standards Consortium (CDISC) Analysis Data Model (ADaM); the Biomedical Research Integrated Domain Group (BRIDG) model; the Observational Medical Outcomes Partnership (OMOP) Common Data Model versions 2 and 4; and the US Food and Drug Administration (FDA’s) Mini- Sentinel Common Data Model (MSCDM) versions 1.1 and 2.1.	0		0	0	0	0	0	0	0	0
81	Ong et al.	2017	USA	1	0	0	0	Healthcare	0	1	1616868	1	0	0	0	0	0	0	0	0	0	0	0	0	0	0	0		0	0	0	0	0	0	0	0		1	OMOP v4 CDM	0		0	0	0	0	0	0	0	0
82	Pfaff et al.	2019	USA	1	0	0	0	Healthcare	1	0	23000	1	0	0	0	1	0	1	1	1	1	0	1	0	0	0	1	smoking status	0	0	1	0	0	0	0	1	FHIR	1	PCORnet CDM (version 4.1)	0		0	0	0	1	0	0	0	0
83	Phuong et al.	2022	USA	1	0	0	0	Healthcare data	1	0	133833	0	0	1	1	1	0	1	1	1	1	0	1	0	0	0	0		0	0	0	0	0	0	0	0		1	OMOP v. 5.3.1.	0		1	1	0	0	0	0	0	0
84	Post et al.	2013	USA	0	1	0	0	Hospital data	1	0	149514	1	0	0	0	0	0	0	1	1	1	0	1	0	0	0	0		0	0	0	0	0	1	0	0		0		1	Common data model	0	0	0	0	0	0	0	0
85	Reimer & Milinovich	2020	USA	1	0	0	0	Healthcare data	0	1	Not stated	0	0	1	1	0	0	0	0	1	0	0	1	0	0	0	0		0	0	0	0	1	0	0	0		1	National Library of Medicine’s Unified Medical Langua ge System (UMLS)	0		0	0	0	0	0	0	0	0
86	Reisinger et al.	2010	USA	0	1	0	0	Healthcare	0	1	Not stated	1	0	0	1	0	0	1	0	1	1	0	1	0	0	0	0		1	0	0	0	1	0	1	1	NDC, GPI, Multilex, MedDRA, local codes	0		1	Common data model	1	0	0	0	0	0	0	1
87	Sharma et al.	2019	USA	1	0	0	0	Healthcare	1	0	1249	0	1	0	0	1	0	1	1	1	1	0	0	0	0	0	0		0	0	0	0	0	0	0	0		1	OMOP CDM	0		0	0	0	0	0	0	0	0
88	Si & Weng	2017	USA	1	0	0	0	Healthcare	0	1	1587	0	1	0	0	0	0	1	0	1	1	0	0	0	1	0	0		0	0	0	0	0	0	0	0		1	OMOP Common Data Model (CDM) v5	0		0	0	0	0	0	0	0	0
89	Smeltzer et al.	2023	USA	0	1	0	0	Hospital data	0	1	10448	1	0	0	1	0	0	0	1	0	0	0	1	0	0	1	0	births, cases	0	0	0	0	0	0	0	0		0		1	SCDC Common data model	0	0	0	0	0	0	0	0
90	Voss et al.	2015	USA	1	0	0	0	Healthcare	0	1	Not stated	0	0	1	0	0	0	1	0	1	1	0	1	0	0	0	1	Lifestyle data, clinical data	0	0	0	0	0	1	1	0		1	OMOP CDM	0		1	0	1	0	0	0	0	0
91	Yu et al.	2019	USA	1	0	0	0	Hospital	0	1	4619362	1	0	0	0	0	0	1	0	1	0	0	0	0	0	0	0		0	0	0	0	0	0	0	1	MedDRA Preferred Terms	1	OHDSI CDM version 5.3.0	0		1	1	1	0	0	0	0	0
92	Yu et al.	2020	USA	1	0	0	0	Hospital	0	1	4619362	1	0	0	1	0	0	1	0	0	0	0	0	0	0	0	1	Adverse reactions, outcomes	0	0	0	0	0	0	0	1	MedDRA	1	Observational Health Data Sciences and Informatics (OHDSI) CDM, version V5.3	0		1	1	1	0	0	0	0	0
93	Ahn et al.	2021	South Korea	0	1	0	0	Cardiac care	1	0	748474	0	0	1	1	1	1	1	1	1	1	0	1	1	0	0	1	Personal history, Physical information, blood transfusions	0	0	0	0	1	0	0	0		0		1	Common data model	1	1	1	0	0	0	0	1
94	Alnofal et al.	2020	Saudi-Arabia	1	0	0	0	Hospital	1	0	13000	1	0	0	1	0	0	1	1	1	0	0	0	0	0	0	0		0	0	0	0	0	0	0	0		1	OMOP	0		0	0	0	0	0	0	0	0
95	Choe et al.	2023	South Korea	0	1	0	0	Healthcare	1	0	5402129	1	0	0	0	0	0	1	1	1	1	0	0	0	0	0	0		0	0	0	0	1	0	0	1	Korean classification of diseases (KCD), drug codes	0		1	The Korean common data model (K-CDM)	1	0	1	0	0	0	0	0
96	Jung et al.	2022	South Korea	1	0	0	0	Acute care	1	0	Not stated	0	0	1	1	1	1	1	1	1	1	0	1	0	0	0	1	chief complaints, Symptoms	0	0	0	0	0	0	0	0		1	K-CDM	0		1	1	0	0	0	0	0	0
97	Sathappan et al.	2021	Singapore	1	0	0	0	Healthcare data	0	1	5199	1	0	0	1	1	0	1	1	1	0	0	1	0	1	1	1		0	0	0	0	0	0	0	0		1	OMOP CDM version 5.3.	0		0	0	0	0	0	0	0	0
98	Tan et al.	2022	South Korea, SIngapore	1	0	0	0	Healthcare	1	0	258038	1	0	0	0	1	0	1	1	1	0	0	0	0	0	0	0		1	1	1	0	1	1	0	0		1	OMOP-CDM version 5.3.0	0		1	1	1	0	0	0	0	0
99	Yoon et al.	2016	South Korea	1	0	0	0	Hospital	1	0	Not stated	1	0	0	0	0	0	1	1	1	1	0	0	0	0	0	0		0	0	0	0	1	0	0	1	Korean Standard Classification of Diseases ver. 5 (KCD-5)	1	ver. 4.0 of OMOP	0		1	0	1	1	0	0	0	0
100	Zhang et al.	2018	China	1	0	0	0	Healthcare	0	1	6230000	1	0	0	1	0	0	1	0	1	0	0	0	0	0	0	0		0	0	0	0	0	0	0	0		1	OMOP CDM; Ver. 5.0	0		0	0	0	0	0	0	0	0
101	Lima et al.	2019	Brazil	1	0	0	0	Cardiac care	0	1	1300000	1	0	0	1	1	0	1	1	1	1	0	1	0	0	1	0		0	0	0	0	1	0	0	0		1	OMOP Common Data Model (CDM	0		1	1	1	0	0	0	0	0
102	Ward et al.	2024	Australia	1	0	0	0	Primary care	0	1	5600000	0	0	1	0	0	1	1	0	1	0	0	1	0	0	0	0		0	0	0	0	0	0	0	1	Unique codes	1	OMOP	0		1	0	1	0	0	0	0	0
103	Brauer et al.	2020	South Korea, Hong Kong, Taiwan, Japan and Australia	1	0	0	1	Pediatric care	0	1	1574524	1	0	0	0	0	0	1	0	0	0	0	0	0	0	0	0		0	0	0	1	0	0	0	0		1	OMOP	0		0	0	1	0	0	0	0	0
104	Cheeseman et al.	2023	UK, Portugal, Germany, South Korea, France and Romania	0	1	0	0	Cancer patients	1	0	3344	0	0	1	1	0	0	0	0	0	1	0	0	0	0	0	1	Tumor characteristics	0	0	0	0	1	0	0	1	ICD-O-3	0		1	Common data model	0	0	0	0	0	0	0	0
105	Hong et al.	2018	USA, China	0	0	0	1	Cancer patients	1	0	346	0	0	1	1	0	1	1	1	0	0	0	0	0	0	0	1	smoking status, tumor features	1	0	0	0	1	0	1	1	ICD10PCS, NDFRT	1	OHDSI CDM V5.3	0		0	0	0	0	0	0	0	0
106	Junior et al.	2023	Brazil, Pakistan	1	0	0	0	Hospital, Covid-19	1	0	10900000	0	0	1	1	1	0	1	1	1	1	1	1	0	0	1	1	Symptoms	0	0	0	0	0	0	0	0		1	The OMOP CDM	0		0	0	0	0	0	0	0	0
107	Lai et al.	2018	Japan, Hong Kong, South Korea, USA	1	0	0	0	Healthcare	0	1	Not stated	1	0	0	1	0	0	1	0	1	1	0	0	0	0	0	0		0	0	0	0	1	1	0	0		1	OMOP CDM, version 4	0		1	1	1	0	0	1	0	1
108	Otero Varela et al.	2020	Canada, Denmark, Italy, New Zealand, South Korea, and Switzerland	0	1	0	0	Healthcare	1	0	Not stated	1	0	0	1	0	0	1	0	1	1	0	1	0	0	1	1	birth	0	0	0	0	1	1	0	1	Local codes	0		1	IMeCCHI CDM	0	0	0	1	0	0	0	0
109	Papez et al.	2022	UK, Netherlands, USA, Germany,	1	0	0	0	Healthcare	0	1	488000	1	0	0	1	0	0	1	1	1	1	0	1	0	0	1	1		1	0	0	0	1	1	0	1	Clinical Terms Version 3 (CTV3)	1	OMOP CDM version 5.3	0		1	0	1	0	0	0	0	0
110	Park et al.	2024	Germany, South Korea	1	0	0	0	Healthcare	0	1	2101	1	0	0	1	0	0	1	0	1	0	0	1	0	0	0	1	Care provider, equipment	1	0	0	0	0	0	0	0		1	OMOP	0		1	0	0	0	0	0	0	0
	n			48	17	2	4		29	40		49	3	16	40	18	14	51	33	49	35	6	30	7	7	8	31		13	7	4	5	25	11	7	27		51		18		34	15	24	6	7	2	2	15
	%			69.5652	24.6377	2.89855	5.7971		42.029	57.971		71.0145	4.34783	23.1884	57.971	26.087	20.2899	73.913	47.8261	71.0145	50.7246	8.69565	43.4783	10.1449	10.1449	11.5942	44.9275		18.8406	10.1449	5.7971	7.24638	36.2319	15.942	10.1449	39.1304		73.913		26.087		49.2754	21.7391	34.7826	8.69565	10.1449	2.89855	2.89855	21.7391
															Patient demographics	Vital signs	Medical history	Medication	Tests, imaging	Conditions, Diagnoses	Procedures	Vaccinations	Visits	Measurements	Observations	Mortality, Death	Other		SNOMED CT	LOINC	RxNorm	ATC	ICD-10	ICD-9	Read	Other						SNOMED CT	LOINC	RxNorm	ATC	ICD-10	ICD-9	Read	Other
[truncated: 44 more columns]
